# Supplementary material for: PerLE: An “Open Source”, ELearning Moodle-Based, Platform. A Study of University Undergraduates’ Acceptance
Source: Behav Sci (Basel). 2018 Jul 16;8(7):63. doi: 10.3390/bs8070063 (PMC6070931; doi:10.3390/bs8070063)
Supplement: Supplementary file 1 [file behavsci-08-00063-s001.zip]

Archive with 2 entries (2 files):
- Questionnaire A1.pdf
- Table S1.pdf
